# Supplementary material for: “Shining a LAMP” (Loop-Mediated Isothermal Amplification) on the Molecular Detection of Phytopathogens Phytophthora spp. and Phytophthora cactorum in Strawberry Fields
Source: Pathogens. 2021 Nov 10;10(11):1453. doi: 10.3390/pathogens10111453 (PMC8619305; doi:10.3390/pathogens10111453)
Supplement: Supplementary file 1 [file pathogens-10-01453-s001.zip]

Archive with 2 entries (2 files):
- Supplementary materials, table T1.xlsx
- Supplementary materials, table T2.pdf
