# Supplementary material for: “Shining a LAMP” (Loop-Mediated Isothermal Amplification) on the Molecular Detection of Phytopathogens Phytophthora spp. and Phytophthora cactorum in Strawberry Fields
Source: Pathogens. 2021 Nov 10;10(11):1453. doi: 10.3390/pathogens10111453 (PMC8619305; doi:10.3390/pathogens10111453)
Supplement: Supplementary file 1 [file pathogens-10-01453-s001.zip › Supplementary materials, table T1.xlsx]

## Sheet: Td
		Td Phytophthora spp.	Td P. cactorum
1	G408_18	12.8441	11.8572
2	G409_18	14.7588	12.8215
3	G412_18	12.742	11.9999
4	G413_18	13.9222	13.0879
5	G415_18	12.2063	11.3508
6	G416_18	14.4898	13.1721
7	G417_18	12.5834	11.8465
8	G418_18	12.837	12.1787
9	G419_18		12.3411
10	G420_18	12.7474	11.4698
11	G421_18	13.092	12.2
12	G429_18	12.4323	12.3222
13	G430_18	13.3588	12.4775
14	G431_18	11.8189	11.4869
15	G432_18	12.1118	11.8057
16	G437_18	13.6724	12.8359
17	G439_18	13.3232	12.3202
18	G440_18	13.8259	13.8529
19	G442_18	14.0819	14.7448
	mean	13.1582	12.4301
	SD	0.831366	0.851601
,,Shining a LAMP” (Loop-Mediated Isothermal Amplification) on the molecular detection of Phytophthora spp. and Phytophthora cactorum in strawberry fields
Dominika G. Siegieda, Jacek Panek and Magdalena Frąc

## Sheet: Tm
		Tm Phytophthora spp.	Tm P. cactorum
1	G408_18	90.0497	90.0497
2	G409_18	89.8672	89.8672
3	G412_18	89.8672	89.8672
4	G413_18	89.6847	89.5022
5	G415_18	89.6847	89.6847
6	G416_18	89.8672	89.6847
7	G417_18	90.0497	89.8672
8	G418_18	90.0497	90.0497
9	G419_18	89.8672	89.8672
10	G420_18	89.8672	89.8672
11	G421_18	89.8672	89.8672
12	G429_18	89.6847	89.6847
13	G430_18	89.6847	89.5022
14	G431_18	89.8672	89.6847
15	G432_18	90.0497	89.6847
16	G437_18	90.0497	89.8672
17	G439_18	90.0497	89.8672
18	G440_18	89.8672	89.6847
19	G442_18	90.4147	89.5022
	mean	89.9152	89.7711
	SD	0.180908	0.165145
